# Supplementary material for: Biological Response of Human Cancer Cells to Ionizing Radiation in Combination with Gold Nanoparticles
Source: Cancers (Basel). 2022 Oct 17;14(20):5086. doi: 10.3390/cancers14205086 (PMC9600885; doi:10.3390/cancers14205086)
Supplement: Supplementary file 1 [file cancers-14-05086-s001.zip]

Archive with 1 entries (1 files):
- cancers-1935234-supplementary.pdf
